# Supplementary material for: A Self-Cleaning TiO2 Bacterial Cellulose Super-Hydrophilic Underwater Super-Oleophobic Composite Membrane for Efficient Oil–Water Separation
Source: Molecules. 2023 Apr 12;28(8):3396. doi: 10.3390/molecules28083396 (PMC10141678; doi:10.3390/molecules28083396)
Supplement: Supplementary file 1 [file molecules-28-03396-s001.zip]

Archive with 1 entries (1 files):
- molecules-2267033-supplementary.pdf
